# Supplementary material for: Molecular Dynamics Simulations of Nucleosomes Containing Histone Variant H2A.J
Source: Int J Mol Sci. 2024 Nov 12;25(22):12136. doi: 10.3390/ijms252212136 (PMC11595175; doi:10.3390/ijms252212136)
Supplement: Supplementary file 1 [file ijms-25-12136-s001.zip]

Archive with 1 entries (1 files):
- ijms-3265176-supplementary.pdf
